# Supplementary material for: Direct observation of Notch signaling–induced transcription hubs mediating gene-expression responses
Source: Sci Adv. 2026 Mar 6;12(10):eaea5664. doi: 10.1126/sciadv.aea5664 (PMC12965292; doi:10.1126/sciadv.aea5664)
Supplement: Supplementary file 2 — Movies S1 to S6 [file sciadv.aea5664_movies_s1_to_s6.zip]

Archive with 6 entries (6 files):
- aea5664_movie_s1.mp4
- aea5664_movie_s2.mp4
- aea5664_movie_s3.mp4
- aea5664_movie_s4.mp4
- aea5664_movie_s5.mp4
- aea5664_movie_s6.mp4
